# Supplementary material for: Targeting circulating labile heme as a defense strategy against malaria
Source: Life Sci Alliance. 2024 Feb 2;7(4):e202302276. doi: 10.26508/lsa.202302276 (PMC10837040; doi:10.26508/lsa.202302276)
Supplement: Supplementary file 1 [file LSA-2023-02276_SdataF1_F2_F3_F4_F5_F6_F7_F8_F9.xlsx]

## Sheet: Figure 1
Figure 1 - Heme accumulation in serum correlates with P. falciparum malaria severity
1A					1B					1C							1D			1E
Representative UV-visible spectra of plasma from P. falciparum-infected individuals with uncomplicated malaria or developing CM, highlighting Soret region (λ363-383 nm) corresponding to labile heme. Values were used to generate curves in Fig. 1A.					Representative UV-visible spectra of plasma from P. falciparum-infected individuals with uncomplicated malaria or developing CM, highlighting λ582 nm region corresponding to HB-bound heme. Values were used to generate curves in Fig. 1B.					Labile heme, haptoglobin (HP), hemopexin (HPX) concentrations in serum from P. falciparum-infected individuals stratified according to disease severity: Uncomplicated malaria (N=25), cerebral malaria (CM; N=58) or severe non-cerebral malaria (N=61). Each value corresponds to one patient (sample). Each value generated 1 dot in Fig. 1C.							Contribution of each of the parameters to distinguish the indicated sub-groups (stratified according to desiase severity), controlling for age and gender. Values indicate regression coefficients of the standardized variable on a logit regression			Correlation coefficients between log-transformed haptoglobin (HP; Left panel) or hemopexin (HPX. Right panel) vs. labile heme concentration in serum of falciparum-infected individuals, stratified according to disease severity. Each value corresponds to one patient and is represented as a dot in Fig. 1E.
	Blank	Uncomplicated malaria	Cerebral malaria (CM)			Blank	Uncomplicated malaria	Cerebral malaria (CM)		Raw data in #Pf-Human Data Worksheet							Raw data in #Pf-Human Data Worksheet			Raw data in #Pf-Human Data Worksheet
Wavelength (nm)	Absorbance (AU)	Absorbance (AU)	Absorbance (AU)		Wavelength (nm)	Absorbance (AU)	Absorbance (AU)	Absorbance (AU)
350	0.109	0.31	0.903		500	0.037	0.119	0.409
351	0.108	0.306	0.898		501	0.038	0.119	0.408
352	0.106	0.302	0.896		502	0.037	0.118	0.406
353	0.105	0.3	0.893		503	0.037	0.118	0.405
354	0.104	0.297	0.89		504	0.037	0.118	0.403
355	0.103	0.293	0.886		505	0.037	0.117	0.403
356	0.102	0.291	0.884		506	0.037	0.117	0.401
357	0.1	0.287	0.879		507	0.037	0.117	0.399
358	0.099	0.285	0.877		508	0.037	0.117	0.399
359	0.098	0.281	0.873		509	0.037	0.116	0.397
360	0.096	0.278	0.87		510	0.037	0.116	0.396
361	0.094	0.276	0.867		511	0.037	0.116	0.394
362	0.092	0.271	0.863		512	0.037	0.116	0.393
363	0.089	0.267	0.859		513	0.037	0.115	0.392
364	0.087	0.264	0.856		514	0.037	0.115	0.391
365	0.084	0.259	0.85		515	0.037	0.115	0.39
366	0.081	0.256	0.848		516	0.037	0.115	0.389
367	0.076	0.248	0.84		517	0.037	0.114	0.388
368	0.073	0.243	0.835		518	0.037	0.114	0.388
369	0.07	0.238	0.831		519	0.037	0.114	0.387
370	0.065	0.233	0.827		520	0.037	0.114	0.387
371	0.062	0.228	0.823		521	0.037	0.114	0.386
372	0.059	0.225	0.82		522	0.037	0.113	0.386
373	0.056	0.221	0.817		523	0.037	0.113	0.385
374	0.054	0.217	0.816		524	0.037	0.113	0.385
375	0.052	0.215	0.815		525	0.037	0.113	0.385
376	0.051	0.212	0.815		526	0.037	0.113	0.385
377	0.05	0.211	0.815		527	0.037	0.112	0.385
378	0.049	0.209	0.817		528	0.037	0.112	0.385
379	0.048	0.207	0.818		529	0.037	0.112	0.386
380	0.047	0.206	0.82		530	0.037	0.112	0.386
381	0.046	0.205	0.823		531	0.037	0.112	0.387
382	0.046	0.203	0.827		532	0.037	0.112	0.387
383	0.045	0.203	0.831		533	0.037	0.112	0.387
384	0.045	0.202	0.836		534	0.037	0.111	0.387
385	0.044	0.201	0.839		535	0.037	0.111	0.387
386	0.044	0.2	0.848		536	0.037	0.111	0.386
387	0.043	0.2	0.857		537	0.037	0.111	0.386
388	0.043	0.199	0.862		538	0.037	0.111	0.385
389	0.043	0.199	0.871		539	0.037	0.111	0.384
390	0.043	0.199	0.881		540	0.037	0.11	0.383
391	0.043	0.199	0.888		541	0.037	0.11	0.383
392	0.043	0.199	0.897		542	0.037	0.11	0.382
393	0.042	0.199	0.909		543	0.037	0.11	0.381
394	0.042	0.199	0.915		544	0.037	0.11	0.38
395	0.042	0.199	0.927		545	0.037	0.11	0.378
396	0.042	0.199	0.937		546	0.037	0.109	0.377
397	0.042	0.2	0.946		547	0.037	0.109	0.375
398	0.042	0.2	0.958		548	0.037	0.109	0.373
399	0.042	0.2	0.966		549	0.038	0.109	0.37
400	0.042	0.201	0.979		550	0.037	0.108	0.368
401	0.041	0.202	0.991		551	0.037	0.108	0.366
402	0.041	0.202	0.997		552	0.038	0.108	0.364
403	0.041	0.202	1.007		553	0.037	0.108	0.362
404	0.041	0.203	1.016		554	0.037	0.107	0.36
405	0.041	0.203	1.02		555	0.038	0.107	0.358
406	0.041	0.203	1.027		556	0.037	0.107	0.356
407	0.041	0.203	1.03		557	0.038	0.107	0.355
408	0.041	0.203	1.031		558	0.038	0.106	0.353
409	0.041	0.202	1.031		559	0.037	0.106	0.352
410	0.041	0.201	1.026		560	0.038	0.106	0.351
411	0.041	0.2	1.021		561	0.037	0.106	0.35
412	0.04	0.199	1.011		562	0.038	0.106	0.35
413	0.04	0.198	1.003		563	0.037	0.105	0.349
414	0.04	0.195	0.985		564	0.037	0.105	0.349
415	0.04	0.193	0.963		565	0.037	0.105	0.349
416	0.04	0.191	0.947		566	0.037	0.105	0.349
417	0.04	0.189	0.924		567	0.037	0.105	0.349
418	0.04	0.186	0.896		568	0.037	0.105	0.349
419	0.04	0.184	0.884		569	0.038	0.105	0.349
420	0.04	0.182	0.856		570	0.037	0.105	0.35
421	0.04	0.179	0.832		571	0.037	0.105	0.351
422	0.04	0.178	0.818		572	0.037	0.105	0.351
423	0.04	0.176	0.793		573	0.037	0.105	0.352
424	0.04	0.174	0.773		574	0.037	0.105	0.352
425	0.04	0.172	0.759		575	0.037	0.105	0.352
426	0.04	0.17	0.737		576	0.037	0.104	0.352
427	0.039	0.168	0.711		577	0.037	0.104	0.351
428	0.039	0.167	0.698		578	0.037	0.104	0.349
429	0.039	0.164	0.678		579	0.037	0.104	0.347
430	0.039	0.163	0.655		580	0.037	0.103	0.345
431	0.039	0.161	0.645		581	0.037	0.103	0.342
432	0.039	0.16	0.628		582	0.037	0.103	0.338
433	0.039	0.158	0.615		583	0.037	0.102	0.335
434	0.039	0.157	0.606		584	0.037	0.102	0.333
435	0.039	0.155	0.59		585	0.037	0.102	0.33
436	0.039	0.155	0.583		586	0.037	0.102	0.327
437	0.039	0.153	0.572		587	0.037	0.101	0.324
438	0.039	0.152	0.561		588	0.037	0.101	0.323
439	0.039	0.151	0.557		589	0.037	0.101	0.322
440	0.039	0.15	0.548		590	0.037	0.101	0.319
441	0.039	0.149	0.542		591	0.037	0.1	0.318
442	0.039	0.149	0.538		592	0.037	0.1	0.317
443	0.039	0.148	0.533		593	0.038	0.1	0.315
444	0.038	0.147	0.527		594	0.037	0.1	0.314
445	0.039	0.147	0.524		595	0.038	0.1	0.312
446	0.039	0.146	0.519		596	0.037	0.099	0.312
447	0.038	0.145	0.515		597	0.037	0.099	0.311
448	0.039	0.145	0.513		598	0.037	0.099	0.31
449	0.038	0.144	0.509		599	0.038	0.099	0.309
450	0.038	0.143	0.506		600	0.038	0.099	0.309
451	0.039	0.143	0.503		601	0.037	0.099	0.308
452	0.038	0.142	0.5		602	0.037	0.098	0.307
453	0.039	0.142	0.496		603	0.037	0.098	0.306
454	0.038	0.141	0.494		604	0.037	0.098	0.306
455	0.038	0.141	0.49		605	0.038	0.098	0.305
456	0.038	0.14	0.486		606	0.037	0.098	0.305
457	0.038	0.14	0.485		607	0.037	0.098	0.304
458	0.038	0.139	0.481		608	0.037	0.097	0.304
459	0.038	0.138	0.478		609	0.037	0.097	0.304
460	0.038	0.138	0.476		610	0.037	0.097	0.303
461	0.038	0.137	0.474		611	0.037	0.097	0.303
462	0.038	0.137	0.471		612	0.037	0.097	0.302
463	0.038	0.136	0.469		613	0.037	0.097	0.302
464	0.038	0.135	0.466		614	0.037	0.096	0.301
465	0.038	0.135	0.464		615	0.037	0.096	0.301
466	0.038	0.134	0.461		616	0.037	0.096	0.3
467	0.038	0.134	0.46		617	0.037	0.096	0.3
468	0.038	0.133	0.458		618	0.037	0.096	0.299
469	0.038	0.133	0.455		619	0.037	0.095	0.299
470	0.038	0.132	0.454		620	0.037	0.095	0.298
471	0.038	0.132	0.452		621	0.037	0.095	0.298
472	0.038	0.131	0.45		622	0.037	0.095	0.297
473	0.038	0.131	0.45		623	0.037	0.095	0.296
474	0.038	0.131	0.448		624	0.037	0.095	0.295
475	0.038	0.13	0.446		625	0.037	0.094	0.295
476	0.037	0.129	0.445		626	0.037	0.094	0.294
477	0.038	0.129	0.443		627	0.037	0.094	0.294
478	0.037	0.128	0.442		628	0.037	0.094	0.293
479	0.038	0.128	0.44		629	0.037	0.094	0.292
480	0.038	0.128	0.439		630	0.037	0.093	0.291
481	0.038	0.127	0.436		631	0.037	0.093	0.29
482	0.038	0.127	0.435		632	0.037	0.093	0.29
483	0.038	0.127	0.434		633	0.037	0.093	0.288
484	0.038	0.126	0.433		634	0.037	0.093	0.288
485	0.038	0.126	0.433		635	0.037	0.093	0.287
486	0.038	0.126	0.432		636	0.037	0.093	0.286
487	0.037	0.125	0.43		637	0.036	0.092	0.285
488	0.037	0.125	0.429		638	0.037	0.092	0.284
489	0.037	0.124	0.428		639	0.036	0.092	0.283
490	0.037	0.124	0.427		640	0.036	0.092	0.282
491	0.037	0.123	0.426		641	0.036	0.092	0.282
492	0.037	0.123	0.425		642	0.036	0.092	0.28
493	0.037	0.123	0.425		643	0.036	0.091	0.279
494	0.037	0.123	0.423		644	0.036	0.091	0.278
495	0.037	0.122	0.422		645	0.036	0.091	0.277
496	0.037	0.122	0.421		646	0.036	0.091	0.276
497	0.037	0.122	0.419		647	0.036	0.091	0.275
498	0.037	0.121	0.418		648	0.036	0.09	0.274
499	0.038	0.121	0.417		649	0.036	0.09	0.272
500	0.037	0.121	0.416		650	0.036	0.09	0.272
501	0.037	0.12	0.415		651	0.036	0.09	0.271
502	0.037	0.12	0.413		652	0.036	0.09	0.269
503	0.037	0.12	0.412		653	0.036	0.09	0.269
504	0.037	0.119	0.41		654	0.036	0.089	0.268
505	0.037	0.119	0.41		655	0.036	0.089	0.267
506	0.037	0.119	0.408		656	0.036	0.089	0.266
507	0.037	0.118	0.406		657	0.036	0.089	0.265
508	0.037	0.118	0.405		658	0.036	0.089	0.264
509	0.037	0.118	0.404		659	0.036	0.089	0.264
510	0.037	0.117	0.402		660	0.036	0.088	0.263
511	0.037	0.117	0.401		661	0.036	0.088	0.263
512	0.037	0.117	0.4		662	0.036	0.088	0.262
513	0.037	0.117	0.399		663	0.036	0.088	0.261
514	0.037	0.116	0.398		664	0.036	0.088	0.26
515	0.037	0.116	0.397		665	0.036	0.088	0.26
516	0.037	0.116	0.396		666	0.036	0.088	0.259
517	0.037	0.116	0.395		667	0.036	0.088	0.259
518	0.037	0.115	0.395		668	0.036	0.087	0.258
519	0.037	0.115	0.394		669	0.036	0.087	0.257
520	0.037	0.115	0.394		670	0.036	0.087	0.256
521	0.037	0.115	0.393		671	0.036	0.087	0.256
522	0.037	0.115	0.393		672	0.036	0.087	0.256
523	0.037	0.114	0.392		673	0.036	0.087	0.255
524	0.037	0.114	0.392		674	0.036	0.087	0.254
525	0.037	0.114	0.392		675	0.036	0.086	0.254
526	0.037	0.114	0.392		676	0.036	0.086	0.253
527	0.037	0.114	0.392		677	0.036	0.086	0.253
528	0.037	0.114	0.392		678	0.036	0.086	0.252
529	0.037	0.114	0.393		679	0.036	0.086	0.252
530	0.037	0.114	0.393		680	0.035	0.086	0.251
531	0.037	0.113	0.394		681	0.036	0.086	0.251
532	0.037	0.113	0.394		682	0.036	0.085	0.251
533	0.037	0.113	0.394		683	0.035	0.085	0.251
534	0.037	0.113	0.394		684	0.035	0.085	0.25
535	0.037	0.113	0.394		685	0.035	0.085	0.249
536	0.037	0.113	0.394		686	0.036	0.085	0.249
537	0.037	0.112	0.393		687	0.036	0.085	0.248
538	0.038	0.112	0.392		688	0.035	0.085	0.248
539	0.037	0.112	0.391		689	0.035	0.085	0.248
540	0.037	0.112	0.39		690	0.035	0.084	0.247
541	0.037	0.112	0.39		691	0.035	0.084	0.247
542	0.037	0.112	0.389		692	0.035	0.084	0.246
543	0.037	0.111	0.389		693	0.035	0.084	0.246
544	0.037	0.111	0.387		694	0.035	0.084	0.245
545	0.037	0.111	0.385		695	0.035	0.084	0.245
546	0.037	0.111	0.384		696	0.035	0.084	0.244
547	0.038	0.111	0.382		697	0.035	0.084	0.244
548	0.037	0.11	0.38		698	0.036	0.084	0.244
549	0.037	0.11	0.377		699	0.035	0.084	0.243
550	0.037	0.11	0.376		700	0.035	0.083	0.243
551	0.038	0.109	0.374		701	0.035	0.083	0.243
552	0.038	0.109	0.371		702	0.035	0.083	0.243
553	0.038	0.109	0.369		703	0.035	0.083	0.242
554	0.038	0.108	0.367		704	0.036	0.083	0.242
555	0.038	0.108	0.365		705	0.036	0.083	0.241
556	0.038	0.108	0.363		706	0.036	0.083	0.241
557	0.038	0.108	0.362		707	0.036	0.083	0.241
558	0.038	0.108	0.36		708	0.036	0.083	0.24
559	0.038	0.107	0.359		709	0.036	0.083	0.24
560	0.038	0.107	0.357		710	0.036	0.083	0.24
561	0.038	0.107	0.357		711	0.036	0.083	0.239
562	0.038	0.107	0.356		712	0.036	0.083	0.239
563	0.037	0.106	0.356		713	0.036	0.083	0.239
564	0.038	0.106	0.356		714	0.036	0.083	0.238
565	0.038	0.106	0.355		715	0.036	0.082	0.238
566	0.038	0.106	0.356		716	0.036	0.082	0.238
567	0.037	0.106	0.356		717	0.036	0.082	0.237
568	0.037	0.106	0.356		718	0.036	0.082	0.237
569	0.038	0.106	0.356		719	0.036	0.082	0.237
570	0.037	0.106	0.357		720	0.036	0.082	0.236
571	0.038	0.106	0.358		721	0.036	0.082	0.236
572	0.037	0.106	0.358		722	0.036	0.082	0.236
573	0.037	0.106	0.359		723	0.036	0.082	0.235
574	0.037	0.106	0.359		724	0.036	0.082	0.235
575	0.037	0.106	0.359		725	0.036	0.082	0.235
576	0.037	0.106	0.359		726	0.036	0.082	0.234
577	0.037	0.105	0.358		727	0.037	0.082	0.234
578	0.038	0.105	0.356		728	0.037	0.082	0.234
579	0.037	0.105	0.354		729	0.037	0.082	0.234
580	0.038	0.105	0.352		730	0.037	0.082	0.233
581	0.038	0.104	0.349		731	0.037	0.082	0.233
582	0.037	0.104	0.345		732	0.037	0.082	0.233
583	0.038	0.103	0.342		733	0.037	0.081	0.233
584	0.037	0.103	0.34		734	0.037	0.082	0.233
585	0.037	0.103	0.337		735	0.037	0.082	0.232
586	0.037	0.102	0.334		736	0.038	0.082	0.232
587	0.038	0.102	0.331		737	0.038	0.082	0.232
588	0.037	0.102	0.33		738	0.038	0.082	0.231
589	0.038	0.102	0.328		739	0.038	0.082	0.231
590	0.037	0.102	0.326		740	0.038	0.081	0.231
591	0.038	0.102	0.325		741	0.038	0.081	0.23
592	0.038	0.101	0.324		742	0.038	0.081	0.23
593	0.038	0.101	0.322		743	0.038	0.081	0.23
594	0.038	0.101	0.32		744	0.038	0.081	0.229
595	0.038	0.101	0.32		745	0.038	0.081	0.229
596	0.038	0.101	0.319		746	0.038	0.081	0.229
597	0.038	0.1	0.318		747	0.038	0.081	0.229
598	0.038	0.1	0.317		748	0.038	0.081	0.228
599	0.038	0.1	0.317		749	0.038	0.081	0.228
600	0.037	0.1	0.316		750	0.038	0.081	0.228
601	0.038	0.1	0.315
602	0.038	0.099	0.314
603	0.037	0.099	0.313
604	0.038	0.099	0.313
605	0.038	0.099	0.312
606	0.037	0.099	0.312
607	0.037	0.099	0.311
608	0.037	0.098	0.311
609	0.037	0.098	0.31
610	0.037	0.098	0.31
611	0.037	0.098	0.309
612	0.037	0.098	0.309
613	0.037	0.098	0.309
614	0.037	0.098	0.308
615	0.037	0.097	0.308
616	0.037	0.097	0.307
617	0.037	0.097	0.307
618	0.037	0.097	0.306
619	0.037	0.097	0.306
620	0.037	0.097	0.305
621	0.037	0.096	0.304
622	0.037	0.096	0.304
623	0.037	0.096	0.303
624	0.037	0.096	0.302
625	0.037	0.096	0.301
626	0.037	0.096	0.301
627	0.037	0.095	0.3
628	0.037	0.095	0.299
629	0.037	0.095	0.299
630	0.037	0.095	0.298
631	0.037	0.095	0.297
632	0.037	0.094	0.296
633	0.037	0.094	0.295
634	0.037	0.094	0.294
635	0.037	0.094	0.293
636	0.037	0.094	0.293
637	0.037	0.094	0.292
638	0.037	0.094	0.291
639	0.037	0.093	0.29
640	0.036	0.093	0.289
641	0.036	0.093	0.288
642	0.036	0.093	0.287
643	0.036	0.093	0.286
644	0.036	0.093	0.285
645	0.036	0.092	0.284
646	0.036	0.092	0.282
647	0.036	0.092	0.281
648	0.036	0.092	0.28
649	0.036	0.092	0.279
650	0.036	0.092	0.278
651	0.036	0.091	0.277
652	0.036	0.091	0.276
653	0.036	0.091	0.275
654	0.036	0.091	0.274
655	0.036	0.091	0.273
656	0.036	0.091	0.273
657	0.036	0.09	0.272
658	0.036	0.09	0.271
659	0.036	0.09	0.27
660	0.036	0.09	0.269
661	0.036	0.09	0.269
662	0.036	0.09	0.268
663	0.036	0.09	0.267
664	0.036	0.089	0.267
665	0.036	0.089	0.266
666	0.036	0.089	0.266
667	0.036	0.089	0.265
668	0.036	0.089	0.264
669	0.036	0.089	0.263
670	0.036	0.088	0.263
671	0.036	0.088	0.262
672	0.036	0.088	0.262
673	0.036	0.088	0.261
674	0.036	0.088	0.26
675	0.036	0.088	0.26
676	0.036	0.088	0.259
677	0.036	0.087	0.259
678	0.036	0.087	0.258
679	0.036	0.087	0.258
680	0.036	0.087	0.258
681	0.036	0.087	0.257
682	0.035	0.087	0.257
683	0.036	0.087	0.257
684	0.036	0.087	0.256
685	0.036	0.086	0.256
686	0.036	0.086	0.255
687	0.035	0.086	0.255
688	0.036	0.086	0.254
689	0.035	0.086	0.254
690	0.035	0.086	0.253
691	0.036	0.086	0.253
692	0.036	0.086	0.252
693	0.035	0.086	0.252
694	0.036	0.085	0.251
695	0.036	0.085	0.251
696	0.035	0.085	0.25
697	0.035	0.085	0.25
698	0.035	0.085	0.249
699	0.035	0.085	0.249
700	0.035	0.085	0.249
701	0.036	0.085	0.249
702	0.036	0.085	0.248
703	0.036	0.084	0.248
704	0.036	0.084	0.248
705	0.036	0.084	0.247
706	0.036	0.084	0.247
707	0.036	0.084	0.246
708	0.036	0.084	0.246
709	0.036	0.084	0.246
710	0.036	0.084	0.245
711	0.036	0.084	0.245
712	0.036	0.084	0.245
713	0.036	0.084	0.244
714	0.036	0.084	0.244
715	0.036	0.084	0.244
716	0.036	0.083	0.243
717	0.036	0.083	0.243
718	0.036	0.083	0.243
719	0.036	0.083	0.242
720	0.036	0.083	0.242
721	0.036	0.083	0.241
722	0.036	0.083	0.241
723	0.036	0.083	0.241
724	0.036	0.083	0.24
725	0.036	0.083	0.24
726	0.036	0.083	0.24
727	0.037	0.083	0.239
728	0.037	0.083	0.239
729	0.037	0.083	0.239
730	0.037	0.083	0.239
731	0.037	0.083	0.238
732	0.037	0.083	0.238
733	0.037	0.083	0.238
734	0.037	0.083	0.238
735	0.038	0.083	0.237
736	0.038	0.083	0.237
737	0.038	0.083	0.237
738	0.038	0.083	0.236
739	0.038	0.082	0.236
740	0.038	0.082	0.236
741	0.038	0.082	0.235
742	0.038	0.082	0.235
743	0.038	0.082	0.235
744	0.038	0.082	0.234
745	0.038	0.082	0.234
746	0.038	0.082	0.234
747	0.038	0.082	0.233
748	0.038	0.082	0.233
749	0.038	0.082	0.233
750	0.038	0.082	0.233

## Sheet: Figure 2
Figure 2 - HP and HPX regulate serum labile heme accumulation during malaria
2A				2B				2C						2D						2E						2F
Relative expression (Reads) of hepatic haptoglobin (Hp) and hemopexin (Hpx) mRNA in C57BL/6 mice, not infected (NI) or infected with Pcc, determined by bulk RNAseq (N=4 per genotype) from a previously published dataset (Ramos et al., 2022). Each value corresponds to one mouse and is represented by a dot in Fig. 2A.				Relative expression (AU) of hepatic haptoglobin (Hp) and hemopexin (Hpx) mRNA in C57BL/6 mice, not infected (NI) or infected with Pcc, determined by qRT-PCR from whole liver, normalized to Arbp0 mRNA (N=7 per genotype). Each value corresponds to one mouse and is represented by a dot in Fig. 2B.				Serum concentrations of haptoglobin (Hp, mg/mL) in Pcc-infected (1x105 iRBC, at the peak of parasitemia: days 8-9 post-infection) and non-infected control mice (N=10-12 per indicated genotype). Each value corresponds to one mouse and is represented by a dot in Fig. 2C.						Serum concentrations of hemopexin (Hpx, mg/mL) in Pcc-infected (1x105 iRBC, at the peak of parasitemia: days 8-9 post-infection) and non-infected control mice (N=10-12 per indicated genotype). Each value corresponds to one mouse and is represented by a dot in Fig. 2D.						Serum concentrations of total heme (Left panel, mM) and labile heme (Right panel, µM) in Pcc-infected (1x105 iRBC, at the peak of parasitemia: days 8-9 post-infection) and non-infected control mice (N=10-12 per indicated genotype). Each value corresponds to one mouse and is represented by a dot in Fig. 2E.						Serum concentrations of Iron (Left panel, µd/dL) and transferrin saturation (Right panel, %), in Pcc-infected (1x105 iRBC, at the peak of parasitemia: days 8-9 post-infection) and non-infected control mice (N=10-12 per indicated genotype). Each value corresponds to one mouse and is represented by a dot in Fig. 2F.
	Hp	Hpx			Hp	Hpx			Hp+/+Hpx+/+	Hp-/-Hpx+/+	Hp+/+Hpx-/-	Hp-/-Hpx-/-			Hp+/+Hpx+/+	Hp-/-Hpx+/+	Hp+/+Hpx-/-	Hp-/-Hpx-/-			Total Heme		Labile Heme				Iron		Transferrin Saturation
	Reads	Reads			AU	AU			mg/mL	mg/mL	mg/mL	mg/mL			mg/mL	mg/mL	mg/mL	mg/mL			Hp+/+Hpx+/+	Hp-/-Hpx-/-	Hp+/+Hpx+/+	Hp-/-Hpx-/-			Hp+/+Hpx+/+	Hp-/-Hpx-/-	Hp+/+Hpx+/+	Hp-/-Hpx-/-
Ni	44874.1	103029		Ni	2.07357	2.80297		NI	0.0383916	0	0.0551647	0		NI	0.619206	1.099	0	0			mM	mM	µM	µM			µg/dL	µg/dL	%	%
	79709	139909			2.24286	1.23754			0	0	0.0449429	0			0.783821	0.819	0	0		NI	29.3147	32.8365	0.304683	2.7092		NI	161	162	17	20
	23351.6	40359.8			1.89756	2.51162			0.008	0	0.038	0			0.734561	0.645	0	0			21.197	44.327	0				186	119	22	17
	68714.9	132016							0.101	0	0.066	0			0.448962	0.953	0	0			12.508	20.3239	0	6.52087			155	173	18	26
Pcc	102614	172760			1.66153	3.08612			0	0	0.03	0			0.689512	0.486055	0	0			41.0958	28.4786	1.95629	4.08434			177	132	21	17
	88524.8	145896			2.28551	3.99589			0	0	0.069	0			0.971	1.63	0	0			28.5736	39.8366	0.927126	4.13887			187	167	23	20.59
	87327	143350			1.06591	1.55466			0	0	0.052	0			1.096	1.108	0	0			28.6053	25.2461	1.05862	2.87664			171	142	18	21.07
	146390	223198			0.790902	1.06886			0	0	0.053	0			1.177	1.163	0	0			33.9969	43.0277	0.88789	4.86652			147	223	16	37.3
					0.954768	0.648776			0	0	0.057	0			1.247	1.132	0	0			31.4187		1.33263				158	166	22	25.19
				Pcc	4.86297	9.61176		Pcc	0.008	0	0.825404	0		Pcc	0.42	1.099	0	0			24.829	37.1961					220	169
					4.87018	8.42892			0.098	0	1.00151	0			0.642	0.819	0	0			11.5429	31.5875					286	169	44.07	16.8
					6.72898	11.7337			0.027	0	0.834107	0			1.531	0.645	0	0			59.4972	37.2919					180	147	20.69	31.08
									0.01	0	1.15742	0			1.042	0.953	0	0			24.4056	56.1241					170		18.32
					1.2803	1.30943															46.9833					Pcc	309	313	26	47
					9.03774	2.30182															16.4951	20.6648					282	291	36	40
					8.84106	2.32142															48.9232	79.1711					274	415	40	53
					3.98076	3.93402															9.47915	15.5257					154	694	19	89
					1.91816	3.11781															7.6131	16.6121					205	363	23	38
																					29.3147	32.8365					350	149	34	17
																					21.197	44.327					212	258	29	34
																					12.508	20.3239					172	341	14	29
																				Pcc	26.88	54.43	0.778688	29.612			128	232	18	33
																						61.89	0.437035	30.909			246	364	34	43
																					17.9069	126.59	12.092	44.0286			136		20
																					31.89	42.2779	3.87491	5.57236
																					34.92	15.19	1.59014	1.1139
																					40.446	80.984	6.18262	8.12379
																					124.376	45.1965	5.25598	3.19769
																					50.6214	185.053	2.21016	12.9415
																					72.1262	35.3671	3.10989	3.82781
																					75.1968	119.464	7.10528	8.80944
																					66.1383	94.045	5.02994	29.733
																					51.2182

## Sheet: Figure 3
Figure 3 - HP and HPX are not required to prevent malaria AKI in adult mice
3A						3B						3C						3D				3E
Renal heme (Left panel, ng/mg tissue) and iron (Right panel, µg/mg tissue) concentrations in Pcc-infected (2x106 iRBC, at the peak of parasitemia: day 7 post-infection) and non-infected control mice (N=4-5 per indicated genotype). Each value corresponds to one mouse and is represented by a dot in Fig. 3A.						Blood urea nitrogen (BUN, Left panel, mg/mL) and creatinine (Right panel, mg/mL) concentrations in Pcc-infected (1x105 iRBC, at the peak of parasitemia: days 8-9 post-infection) and non-infected control mice (N=7-12 per indicated genotype). Each value corresponds to one mouse and is represented by a dot in Fig. 3B.						Kidney H&E staining. Images are representative of N=4-5 mice per genotype, corresponding to Pcc-infected (1x105 iRBC, at the peak of parasitemia: days 8-9 post-infection) and non-infected control mice.						Histopathological evaluation of the kidneys from (3C) performed in digitalized whole-slide images, corresponding to whole kidney sections. Each value corresponds to one mouse and are represented as a dot in Fig. 3D. Scores: 0=No lesions; 1=Single cell necrosis, discrete hemoglobin tubular casts; 2=Mild; 3=Moderate; 4=Severe tubular cell necrosis, hemoglobin tubular casts.				Survival (Left panel, N events) and parasitemia (Right panel, percentage of infected RBC) of Pcc-infected (1x105 iRBC) Hp+/+Hpx+/+, Hp-/-Hpx+/+, Hp+/+Hpx-/- and Hp-/-Hpx-/- mice (N=7-11 mice per genotype). In survival, each value corresponds to one mouse. Values were used to generate curves in Fig. 3E (left panel). For parasitemia, each value correpsonds to the % of iRBC in one mouse at a given d…
	Heme		Iron				BUN		Creatinine			Histological analysis images							Histological Score			Survival					Parasitemia
	Hp+/+Hpx+/+	Hp-/-Hpx+/+	Hp+/+Hpx-/-	Hp-/-Hpx-/-			Hp+/+Hpx+/+	Hp-/-Hpx+/+	Hp+/+Hpx-/-	Hp-/-Hpx-/-									Hp+/+Hpx+/+	Hp-/-Hpx-/-			Hp+/+Hpx+/+	Hp-/-Hpx+/+	Hp+/+Hpx-/-	Hp-/-Hpx-/-		Hp+/+Hpx+/+									Hp-/-Hpx-/-											Hp-/-Hpx+/+
	ng/mg tissue	ng/mg tissue	µg/mg tissue	µg/mg tissue															AU	AU		Day	Events	Events	Events	Events	Day	% iRBC									% iRBC											% iRBC
NI	2.695	1.822	0.256			NI	16.3804	13.8137	0.26	0.4								NI	0	0		15	0				4	0	0.529839	0.123457	0.277778	0.298423					0.123457	0.320513	0	0.476191	0							0.227273	0.151515
	1.289	1.972		0.64			13.1137	17.0805	0.2	0.35									0	0		15	0				5	2.82783	4.52237	2.74943	5.92368	1.87047	0.611111	1.02525	0.277778	1.13331	1.88237	2.39789	2.49932	3.29431	2.74314	0.871212	0.436508	1.26603	1.4359	1.20086	0.648567	4.33913	2.65529
	1.949	2.061	0.295	0.537			18.5272	16.8004	0.21	0.25									0	0		15	0				6	13.2483	20.8386	13.0939	25.7576	9.16999					7.48538	12.4387	12.2746	16.8976	14.6774							14.6099	11.947
	1.62	1.467	0.317	0.609			20.1605	14.1404	0.24	0.37									0	0		15	0				8	42.4118	50.8142	49.0124	43.0448	44.261	50.287	39.769	32.326	65.287	43.547	53.9506	46.6136	55.2071	46.769	48.823	30.889	42.432	46.255	22.055	47.15	50.8458	41.5561
			0.328	0.488			18.7138	16.3338	0.2	0.28								Pcc	1	0		15	0				11	0	0	0	0	0.350877	5.833	0	1.25	1.111	0	0	0	0	0	0.966387	2.14372	1.38999	0.75	7.51447	1.01981	0	0
Pcc	1.717	1.697	1.70085	4.104			16.8004	19.6939	0.21	0.25									1	2		15	0				13	0	0	0	0	0					0	0	0	0	0							0	0
	1.702	1.875	1.23652	5.799			15.3537	17.5005	0.28	0.32									1	1		15	0				14	0	0	0	0	0	0.59	0	0	0	0.138889	0	0	0	0	0.82	0.48	1.45	1.09	0.09	0.16	0	0.574866
	1.768	2.201	3.159	7.554			15.5871	16.3804	0.24	0.21									1	1		15	0
	1.346	1.546	2.17848	10.299			15.5404	20.4872	0.34	0.23												15	0
		2.19		4.809			19.6005	18.6672	0.34	0.28												15				0
							17.7805	14.4204	0.31	0.21												15				0
							17.1271		0.27													15				0
						Pcc		19.5072	0.77	0.21												15				0
							24.5007	28.0941	0.29	0.27												15				0
							26.134	24.0806	0.26	0.26												15				0
							9.00691	39.8544	0.3	0.73												15				0
							41.0211	43.5412	0.2	0.28												15				0
							23.3806	13.067	0.26	0.27												15				0
							45.5012	12.927	0.26	0.28												15				0
							29.7275		0.28													15				0
							15.2137		0.23													15		0
							15.4004	51.428	0.22	0.48												15		0
								31.8275		0.28												15		0
							16.7538	37.0543	0.22	0.24												15		0
																						15		0
																						15		0
																						15		0
																						15			0
																						15			0
																						15			0
																						15			0
																						15			0
																						15			0
																						15			0
																						15			0
																						15			0
																						15			0
																						15			0
[truncated: 16 more columns]

## Sheet: Figure 4
Figure 4 - HP and HPX are not required to prevent malaria mortality in adult mice
4A																							4B
Survival (Left panel, N events) and parasitemia (Right panel, percentage of infected RBC) of Pcc-infected (1x105 iRBC) Hp-/-Hpx-/-Hmox1+/+ and Hp-/-Hpx-/-Hmox1+/- mice (N=8-10 mice per genotype). In survival, each value corresponds to one mouse. Values were used to generate curves in Fig. 4A (left panel). For parasitemia, each value correpsonds to the % of iRBC in one mouse at a given day. Each c…																							Survival (Left panel, N events) and parasitemia (Right panel, percentage of infected RBC) of Plasmodium berghei ANKA (PbA)-infected (1x105 iRBC) Hp+/+Hpx+/+, Hp-/-Hpx+/+, Hp+/+Hpx-/- and Hp-/-Hpx-/- mice (N=6-9 mice per genotype). In survival, each value corresponds to one mouse. Values were used to generate curves in Fig. 4B (left panel). For parasitemia, each value correpsonds to the % of iRBC …
Survival			Parasitemia																				Survival					Parasitemia
Day	Hp-/-Hpx-/-Hmox1+/-	Hp-/-Hpx-/-Hmox1+/+	Day	Hp-/-Hpx-/-Hmox1+/-											Hp-/-Hpx-/-Hmox1+/-								Day	Hp+/+Hpx+/+	Hp-/-Hpx+/+	Hp+/+Hpx-/-	Hp-/-Hpx-/-	Day	Hp+/+Hpx+/+						Hp-/-Hpx-/-								Hp-/-Hpx+/+
	Events	Events		% iRBC											% iRBC									Events	Events	Events	Events		% iRBC						% iRBC								% iRBC
15	0		4	0.886759	0.978846	0.859797	0.170909	0.205263	0.105263	0	0.343358	0.105263	0.206349		0.0714286	0	0.25	0.177866	0	0.305764	0.105263		7	1				3	8.62	0.19	3.95	0.16			0.18	0.31	0.33	0.33					0.25	0.077	0.071	0.1	0.22
15	0		5	3.78283	5.59006	3.89233	1.49782	0.125	0.775497	0.692417	3.31027	0.54693	2.02552		4.59274	0.79386	1.82897	0.688596	0.612699	3.06162	0.966998		7	1				4	10	0.57	3.83	0.64	0.55	0.63	1.13	0.79	0.61	0.91	1.24	0.39	0.47	1.64	0.89	0.44	0.39	0.66	0.69	3.16	1.37
15	0		6	22.0513	19.0243	16.8986									23.6084								7	1				5	16.7	3.03	3.78	3	4.6	3.92	5.61	4.12	2.64	3.56	4.56	2.32	2.86	6.04	3.3	2.89	2.41	2.85	3.46	11.3	6.46
15		0	7	41.3911	39.0869	41.3714									51.3319								7	1				6					8.58	10.2					8.08	5.82	6.98	11.1						19.9	11.5
15		0	8				55.2009	47.8936	48.3974	46.8941	54.4226	36.6507	41.3002			59.451	57.709	37.8833	55.8017	45.8901	52.3972		7	1				7			11.5														9.8	7.89
15	0		10				5.03377	7.63683	8.42424	4.7127	5.77778	5.84542	0.525			9.87588	7.56667	3.37879	5.04646	2.35105	6.14402		7				1	8			11.4
15	0		12				0	0.111111	0.142857	0	0.388889	0.438597	0.998446			1.0303	0.117647	0	0.266667	0.637427	0.198068		7				1
15	0																						7				1
15	0																						7				1
15	0																						7				1
15	0																						7				1
15	0																						7				1
15		0																					8				1
15		0																					9	1
15		0																					6		1
15		0																					6		1
15		0																					7		1
15		0																					7		1
																							7		1
																							7		1
																							8		1
																							8		1
																							8		1
																							7			1
																							7			1
																							7			1
																							7			1
																							7			1
																							7			1
																							7			1
																							7			1
																							8			1
[truncated: 83 more columns]

## Sheet: Figure 5
Figure 5 - Compensatory heme scavenging mechanisms during malaria
5A								5B														5C						5D				5E						5F				5G						5H
Heme buffering capacity of serum from C57BL/6 mice at steady state, assayed by a heme-specific single domain Ab-based sandwich ELISA. Hemin, at the concentrations indicated, was pre-incubated with serially diluted serum from C57BL/6 mice. Each dot represents a single well in one representative experiment and is represented by a dot in Figure 5A.								Comparison of the heme buffering capacity of serum from Hp+/+Hpx+/+ vs. Hp-/-Hpx-/- mice, at steady-state. Increasing heme concentrations were pre-incubated with serum (1/250) in the same assay as in (A). Data shown as mean ± SD (N=3 per genotype). Each value corresponds to one mouse and the mean of 3 mice per condition is represented by a dot in Fig. 5B.														Serum concentrations of ⍺1-Microglobulin (mg/dL) in Pcc-infected (1x105 iRBC, at the peak of parasitemia: days 8-9 post-infection) and non-infected control mice (N=4 per indicated genotype). Each value corresponds to one mouse and is represented by a dot in Fig. 5C.						⍺1-Microglobulin concentrations (mg/dL) in serum from P. falciparum-infected individuals stratified according to disease severity: Uncomplicated malaria (N=21), cerebral malaria (CM; N=58) or severe non-cerebral malaria (N=60). Each value corresponds to one patient (sample). Each value generated 1 dot in Fig. 5D.				Serum concentrations of Albumin(g/dL) in Pcc-infected (1x105 iRBC, at the peak of parasitemia: days 8-9 post-infection) and non-infected control mice (N=4-9 per indicated genotype). Each value corresponds to one mouse and is represented by a dot in Fig. 5E.						Albumin concentrations (g/dL) in serum from P. falciparum-infected individuals stratified according to disease severity: Uncomplicated malaria (N=21), cerebral malaria (CM; N=58) or severe non-cerebral malaria (N=60). Each value corresponds to one patient (sample). Each value generated 1 dot in Fig. 5F.				Serum concentrations of LDL (mg/dL) in Pcc-infected (1x105 iRBC, at the peak of parasitemia: days 8-9 post-infection) and non-infected control mice (N=4 per indicated genotype). Each value corresponds to one mouse and is represented by a dot in Fig. 5G.						Serum concentrations of oxidized LDL (oxLDL, mg/dL) in Pcc-infected (1x105 iRBC, at the peak of parasitemia: days 8-9 post-infection) and non-infected control mice (N=4 per indicated genotype). Each value corresponds to one mouse and is represented by a dot in Fig. 5H.
Heme (µM)	Absorbance450nm (AU)							Serum Dilution	Absorbance450nm (AU)														Hp+/+Hpx+/+	Hp-/-Hpx+/+	Hp+/+Hpx-/-	Hp-/-Hpx-/-		Raw data in #Pf-Human Data Worksheet					Hp+/+Hpx+/+	Hp-/-Hpx+/+	Hp+/+Hpx-/-	Hp-/-Hpx-/-		Raw data in #Pf-Human Data Worksheet					Hp+/+Hpx+/+	Hp-/-Hpx+/+	Hp+/+Hpx-/-	Hp-/-Hpx-/-			Hp+/+Hpx+/+
	1/5	1/25	1/125	1/625	1/3125	PBS			Hp+/+Hpx+/+			Hp+/+Hpx-/-			Hp-/-Hpx+/+			Hp-/-Hpx-/-					mg/dL	mg/dL	mg/dL	mg/dL							g/dL	g/dL	g/dL	g/dL							mg/dL	mg/dL	mg/dL	mg/dL			mg/dL
2000	0.626	0.614	0.653	0.803	0.87	0.893		500	0.445	0.449	0.438	0.445	0.42	0.345	0.442	0.439	0.455	0.386	0.437	0.459		NI	0.00394	0.00728	0.008	0.01646						NI	46.125	43.082	36.317	49.18						NI	0.102378	0.108886	0.0822833	0.136706		NI	0.00163109
1000	0.557	0.659	0.682	0.84	0.87	0.852		250	0.372	0.352	0.36	0.367	0.365	0.365	0.386	0.364	0.383	0.355	0.381	0.394			0.01852	0.00524	0.01093	0.00766							49.271	45.416	51.86	44.964							0.0913661	0.114124	0.17335	0.0867708			0.00193578
500	0.445	0.635	0.602	0.787	0.82	0.847		125	0.275	0.205	0.236	0.258	0.285	0.278	0.269	0.273	0.266	0.312	0.242	0.271			0.00597	0.01615	0.01722	0.01364							39.04	58.533	59.844	59.995							0.093	0.135	0.128	0.051			0.00141492
250	0.199	0.619	0.604	0.853	0.866	0.856		62.5	0.069	0.051	0.053	0.063	0.068	0.071	0.068	0.072	0.13	0.088	0.066	0.072			0.01668	0.01334	0.0081	0.02972							50.567	44.756	31.803	60.457							0.09	0.087	0.094	0.136			0.0013835
125	0.081	0.555	0.612	0.738	0.861	0.894		31.3	0.009	0.007	0.008	0.012	0.015	0.018	0.012	0.01	0.01	0.015	0.01	0.015		Pcc	0.00909	0.06271	0.00713	0.05184							50.753	55.727	68.253	113.148						Pcc	0.419	0.547	0.434	0.451		Pcc	0.000699606
62.5	0.032	0.41	0.588	0.689	0.883	0.908		15.6	-0.01	-0.016	-0.013	-0.004	-0.012	0.003	-0.007	-0.004	-0.009	-0.004	-0.01	-0.003			0.0108	0.03871	0.03393	0.02732							74.041	55.377	69.654	83.777							0.497	0.632	0.68	0.612			0.000723719
31.3	0.001	0.161	0.564	0.623	0.793	0.869		7.8	-0.017	-0.01	-0.01	-0.011	-0.006	-0.01	-0.01	-0.011	-0.008	-0.008	-0.01	-0.005			0.00791	0.04101	0.00914	0.03877							96.829	90.841	72.913	70.481							0.833	0.525	0.644	0.664			0.00163403
15.6	-0.012	0.06	0.52	0.644	0.786	0.81		0	-0.021	-0.02	-0.02	-0.019	-0.018	-0.02	-0.02	-0.02	-0.021	-0.017	-0.019	-0.017			0.022	0.01315	0.02224	0.02631							58.829	55.752	67.395	79.567							0.514	0.559	0.508	0.46			0.000764277
7.8	-0.022	0.018	0.338	0.553	0.645	0.778																											57.56	64.679	63.764	100.785
3.9	-0.021	-0.004	0.21	0.451	0.589	0.687																										Pcc	31.571	32.531	25.505	31.423
2	-0.023	-0.015	0.081	0.303	0.437	0.52																											27.754	28.674	20.568	31.452
0	-0.017	-0.018	-0.018	-0.018	-0.018	-0.012																											28.767	30.955	30.807	28.396
																																	29.354	27.482	29.435	39.253
[truncated: 8 more columns]

## Sheet: Figure 6
Figure 6 - HP and HPX are essential to survive malaria in ageing mice
6A																																													6B
Survival (Left panel, N events) and parasitemia (Right panel, percentage of infected RBC) of Pcc-infected (2x106 iRBC) Hp+/+Hpx+/+, Hp-/-Hpx+/+, Hp+/+Hpx-/- and Hp-/-Hpx-/- mice (N=7-12 mice per genotype). In survival, each value corresponds to one mouse. Values were used to generate curves in Fig. 6A (left panel). For parasitemia, each value correpsonds to the % of iRBC in one mouse at a given d…																																													Serum concentrations of labile heme (Left panel, µM) and renal heme (Right panel, ng/mg tissue) and iron (Right panel, µg/mg tissue) concentrations in Pcc-infected (2x106 iRBC, at the peak of parasitemia: day 7 post-infection) and non-infected control ageing mice (N=4-5 per indicated genotype). Each value corresponds to one mouse and is represented by a dot in Fig. 6B.
Survival					Parasitemia																																									Plasma Labile Heme		Kidney Heme
Day	Hp+/+Hpx+/+	Hp-/-Hpx+/+	Hp+/+Hpx-/-	Hp-/-Hpx-/-	Day	Hp+/+Hpx+/+											Hp-/-Hpx-/-												Hp-/-Hpx+/+								Hp+/+Hpx-/-									Hp+/+Hpx+/+	Hp-/-Hpx-/-	Hp+/+Hpx+/+	Hp-/-Hpx-/-
	Events	Events	Events	Events		iRBC (%)											iRBC (%)												iRBC (%)								iRBC (%)
15	0				4	17.1632	15.6981	11.9054	11.9755	12.7116							16.6789	15.3245	16	19.0312	20.1697								9.38265	9.43382	1.97175						16.4952	13.3626							NI	0.0193044	0	1.692	1.512
15	0				5	33.8523	30.0446	27.9646	28.9345	30.0481							39.4583	34.0686	34.0311	36.4435	44.1667								33.6917	27.7949	12.0225						31.506	30.4819								0.115739		1.558	1.538
15	0				6	57.3099	57.9918	50.1235	49.3201	54.2788	63.8688	48.8947	49.9495	44.4384	45.6944	50.4018	61.3189	55.2374	57.8936	53.1957	55.5753	57.5974	54.3137	52.5484	58.3155	54.1604	60.1453	50.3312	59.0672	57.0557	23.9599	46.0749	50.6479	45.8562	54.0897	46.8911	53.1957	55.5753	39.7336	49.4097	51.3508	54.1692	65.6543			0	0		1.446
15	0				7	41.3041	42.1837	46.9186	42.2431	38.02							47.5019	37.3981	37.9413	41.2126									31.3228	34.7691	51.388						24.1573	47.0495								0	1.9331	1.847	1.552
15	0				8	6.26099	15.2431	19.6429	5.48214	7.02778								2.1131	5.71429	11.2946									15.0731	17.4048	29.1295							14.1667											1.257
11		1			9	2.92308	1.75	0.555556	0.833333	0.590278								0.442308	0	13.5565									1.02642	2.4504	15.058														Pcc	26.4704	15.3764	2.4	4.15
8			1		10	0	0	0.3125	0.25	0								0	0	2.05357									2.17492	0.378788	1.43056															54.229	20.3275	1.988	1.957
9			1		11	0	0.3125	0	0	0		0	0.3125	0.277778				0	0				0.357143	0				0.833333	0.595238	0	0.227273	0.868056				0.166667			0.357143	0.5		0.735294				81.3503	86.4317	2.254	2.255
8				1	12	0.3125	0	0	0	0								0.433007	0.166667												0															104.629	112.56	1.756	2.579
15				0	13							0	0	0									0								0					0			0			0					186.646		2.735
15				0	14	0	0	0	1.62637	0		0	0.104167	0				0.192308	0				1.15909								0					0			0			0
8				1
8				1
12		1
12		1
15		0
11	1
15	0
15	0
15	0
10	1
11	1
13		1
11		1
10		1
11		1
15		0
15			0
12			1
10			1
15			0
11			1
13				1
11				1
10				1
10				1
12				1
11				1
15				0

## Sheet: Figure 7
Figure 7 - Age-dependent effect of HP and HPX on the regulation of gene expression in the kidneys of Pcc-infected mice
7A						7B
Euler plots of renal bulk RNA-seq data (Right panels) indicating the number and proportion of genes differentially expressed (All), induced (Up-regulated) and repressed (Down-regulated) in kidneys from Pcc-infected vs. non infected (NI) male C57BL/6J mice. Red corresponds to genes differentially regulated, in a non-overlapping manner (unique), in adult Pcc-infected male mice. Green corresponds to…						Manhattan plots of gProfiler renal bulk RNA-seq data from (A), depicting gene ontology (GO) analysis for biological processes (GO:BP; green), cellular components (GO:CC; orange) and molecular function (GO:MF; blue), Kyoto Encyclopedia of Genes and Genomes pathways (KEGG; pink), Reactome (REAC, light green), transcription factors (TF; yellow) and WikiPathway (WP; gray). Left panel (red) correspond…
Data deposited on GEO (Gene Expression Omnibus, NCBI)						Data deposited on GEO (Gene Expression Omnibus, NCBI)

## Sheet: Figure 8
Figure 8 - Age-dependent effect of HP and HPX on the regulation of gene expression in the kidneys of Pcc-infected mice
8A						8B						8C						8D						8E						8F
Schematic representation of the experimental procedure used for renal bulk RNA-seq analyzes in ageing Hp-/-Hpx-/- vs. control aged-matched Hp+/+Hpx+/+ mice at steady state.						Volcano plots displaying differential gene expression between whole kidneys from ageing Hp-/-Hpx-/- vs. control aged-matched Hp+/+Hpx+/+ mice at steady state.						Gene ontology (GO) analysis of differentially expressed genes from (B). Top 20 significant up- or down-regulated GO terms depicted, for comparisons where more than 20 significant GO terms were found						Schematic representation of the experimental procedure used for renal bulk RNA-seq analyzes in ageing Pcc-infected Hp-/-Hpx-/- vs. control aged-matched Pcc-infected Hp+/+Hpx+/+ mice						Volcano plots displaying differential gene expression between whole kidneys from ageing Pcc-infected Hp-/-Hpx-/- vs. control aged-matched Pcc-infected Hp+/+Hpx+/+ mice						Gene ontology (GO) analysis of differentially expressed genes from (E), displayed as in (C). Genes significantly upregulated in kidneys from Hp-/-Hpx-/- mice are represented in red dots, whereas blue dots represent downregulated genes. Grey dots represent not statistically significant genes
Data deposited on GEO (Gene Expression Omnibus, NCBI)						Data deposited on GEO (Gene Expression Omnibus, NCBI)						Data deposited on GEO (Gene Expression Omnibus, NCBI)						Data deposited on GEO (Gene Expression Omnibus, NCBI)						Data deposited on GEO (Gene Expression Omnibus, NCBI)						Data deposited on GEO (Gene Expression Omnibus, NCBI)

## Sheet: Figure 9 
Figure 9 - Levels of circulating HPX and heme are associated with P. falciparum AKI
9A						9B				9C			9D
Kidney H&E staining. Images are representative of N=4-5 mice per genotype, corresponding to Pcc-infected (2x106 iRBC, at the peak of parasitemia: day 7 post-infection) and non-infected control ageing mice.						Histopathological evaluation of the kidneys from (7A) performed in digitalized whole-slide images, corresponding to whole kidney sections. Each value corresponds to one mouse and are represented as a dot in Fig. 6D. Scores: 0=No lesions; 1=Single cell necrosis, discrete hemoglobin tubular casts; 2=Mild; 3=Moderate; 4=Severe tubular cell necrosis, hemoglobin tubular casts.				Spearman correlation coefficients between indicated variables and LNC2 in serum of P. falciparum-infected individuals			Spearman correlation coefficients between indicated variables and Creatinine in serum of P. falciparum-infected individuals
Histological analysis images							Kidney Iron			Raw data in #Pf-Human Data Worksheet			Raw data in #Pf-Human Data Worksheet
							Hp+/+Hx+/+	Hp-/-Hx-/-
						NI	0	0
							0	0
							0	0
							0	0
								0
						Pcc	0	1
							0	1
							0	1
							1	1
								1

## Sheet: Pf-Human data
	Patient	Phenotype	Age	Sex	Parasitemia	Total Heme	HB-heme	Labile Heme	HPX	HP	Lcn2	Creatinine	Albumin	⍺1-MG
			Months			µM	µM	µM	µg/mL	µg/mL	ng/mL	mg/dL	mg/mL	µg/mL
Cerebral Malaria	C1	CM	7	M	2	18.8	1	17.8	423.517	0.384107	109.157	0.235294	45.812	12.9063
	C10	CM	24	M	20	52.3	5.5	46.8	187.485	-0.0626691	104.284	0.490196	57.3568	19.1207
	C100	CM	56	F	351	43.3953	20.2	23.1953	541.648	0.325667	130.346	0.423037	14.5434	126.451
	C101	CM	35	M	6	68.7442	2.78	65.9642	44.8057	0.257767	61.0462	0.62199	24.4087	56.0909
	C102	CM		M	9	20.8372	7.47	13.3672	208.538	0.160985	64.7436		24.8904	19.1487
	C13	CM	22	F	94	101.3	16.2	85.1	330.253	-0.0408544	159.561	0.921569	63.7027	44.5316
	C14	CM	45	M	180	145.55	12	133.55	22.3994	-0.0503224	196.576	0.470588	55.5334	42.7688
	C15	CM	43	F	200	83.55	22	61.55	28.1037	-0.0481395	330.091	0.862745	89.1197	64.1483
	C17	CM	46	M	280	120.05	12.8	107.25	87.2759	-0.0633941	142.881	0.764706	87.1184	76.1607
	C19	CM				133.3	8	125.3	12.9009	-0.0590417	176.396		20.7879	62.5255
	C2	CM	27	M	10	27.8	6.8	21	353.963	0.15282	124.791	0.294118	40.085	7.50555
	C20	CM	20	M	3	25.55	5	20.55	743.247	-0.0236805	110.831	0.54902	46.3883	13.9164
	C21	CM	43	F	43	96.8	8.9	87.9	220.511	-0.0393957	479.836	1.07843	62.327	45.7492
	C22	CM	35	F	625	72.05	7.4	64.65	77.7037	-0.0219671	230.284	0.686275	45.2469	20.9074
	C23	CM	22	F	210	66.55	23.7	42.85	306.612	0.604637		0.411765	67.4244	84.5697
	C24	CM	53	M	2	55.3	9.2	46.1	7.20687	-0.0250918	85.6576	0.647059	105.894	39.3009
	C26	CM	38	F	11	141.3	29	112.3	35.7154	0.844865	46.1728	0.72549	6.10251	0.688662
	C27	CM	50	F	3	30.05	11	19.05	613.379	-0.0492258	34.2048	0.467016	38.1803	60.8961
	C29	CM	29	F	7	65.3	1	64.3	58.592	-0.0437889	170.509	1.69634	49.2543	81.7057
	C3	CM	15	F	10	28.55	7	21.55	273.238	0.119971	77.0674	0.263874	42.6291	22.3525
	C30	CM	49	M	400	43.3	4.6	38.7	116.059	-0.0414565	44.1733	0.67644	31.7221	28.9946
	C33	CM	39	F	985	109.55	8.9	100.65	5.30973	-0.0414565	201.685	0.626178	40.0109	16.8479
	C34	CM	38	M	58	71.3	8.8	62.5	0	-0.0437889	216.923	0.726702	33.1699	10.2092
	C37	CM	78	F	6	116.05	9.6	106.45	5.30973	-0.0289942	698.625	0.901961	67.3532	40.3458
	C38	CM	96	M	25	170.05	9.6	160.45	31.9087	-0.0297742	132.376	0.829319	88.0126	50.3649
	C4	CM	19	M	76	55.3	5	50.3	181.671	0.159733	87.3915	0.529843	64.1755	17.9458
	C40	CM	120	M	3	120.3	64.2	56.1	49.0525	0.763117	318.557	0.980392	48.6853	4.21643
	C43	CM	72	F	15	113.05	23.8	89.25	154.591	-0.0313338	174.924	0.686275	61.8133	96.2561
	C46	CM	21	M	2	25.8	5.3	20.5	387.671	2.64806	111.166	0.509804	30.0688	54.9012
	C47	CM	102	M	1000	25.3	4.2	21.1	728.71	-2.55382e-05	35.7033	0.764706	44.0986	88.3528
	C49	CM	47	M	2	14.7105	5.86	8.85053	131.45	1.75832	302.865	0.862745	23.8417	34.2329
	C5	CM	50	F	3	117.05	18.6	98.45	144.941	0.0372223	147.792	0.475393	137.524	68.1805
	C51	CM	42	F	106	72.8684	7.36	65.5084	26.2018	-0.0515537	97.5122	0.72549	34.6077	56.7106
	C59	CM	132	M	5	47.6053	7.7	39.9053	49.0525	1.01934	448.194	7.54902	33.1116	134.453
	C6	CM	28	M	30	65.3	13.6	51.7	39.5238	-0.0597674	57.575	0.45098	38.6027	42.6931
	C60	CM	43	F	200	55.2368	0	55.2368	108.374	-0.0313338	341.777	0.803922	38.2846	243.482
	C61	CM	89	F	21	77.6053	1	76.6053	33.8118	-0.0313338	79.8908	0.980392	3.2167	67.9599
	C67	CM	44	M	621	113.921	10.9	103.021	20.4988	-0.0430116	327.148	1.03922	20.1217	21.2371
	C69	CM	24	M	17	34.1842	2.4	31.7842	152.66	0.0386663	159.071	0.392157	10.0775	52.5929
	C7	CM	13	M	>1000	90.3	87	3.3	33.8118	-0.0481395	131.388	0.743455	71.4264	30.852
	C70	CM	156	M	440	153.658	10.7	142.958	22.3994	-0.0476732	552.72	2.5098	1.70094	24.9434
	C71	CM	70	M	3	61.0263	42.7	18.3263	185.547	-0.045343	496.069	0.471204	ND	51.8474
	C73	CM	43	M	33	91.5526	5.67	85.8826	5.30973	-0.0507779	226.933	0.425131	110.425	20.488
	C74	CM	55	F	78	72.3421	20.1	52.2421	49.0525	-0.0500019	292.015	0.435602	111.088	32.6773
	C75	CM	84	M	15	33.6579	23.6	10.0579	98.7771	-0.0297742	84.6143	0.333333	90.5511	48.2054
	C76	CM	96	M		189.184	182.9	6.28421	332.226	0.498803	152.371	0.666667	58.0017	107.468
	C77	CM	46	F	208	68.1316	21.6	46.5316	148.8	-0.0211855	479.39	0.479581	42.6291	57.1522
	C79	CM	68	M	320	87.8684	6	81.8684	116.059	-0.0507779	420.303	0.640838	130.231	89.6973
	C8	CM	22	F	56	45.55	7.6	37.95	56.6832	-0.0262431	42.5568	0.215686	19.5284	8.34063
	C82	CM	8	M	3	65.7632	70	0	583.681	1.59478	242.922	0.913089	23.8816	58.0254
	C87	CM	10	M	735	63.9211	15.3	48.6211	208.538	0.00138806	247.501	0.941176	13.6226	6.15899
	C89	CM	10	F	3	77.0789	23.7	53.3789	23.9333	0.00832612	2635.44	1.29412	43.1919	42.6519
	C9	CM	35	M	87	47.3	16.5	30.8	431.505	-0.052504	96.8313	0.392157	67.0692	29.1284
	C91	CM	83	M	50	217.342	32	185.342	13.5184	0.0152765	180.416	1.17647	32.1692	44.5456
	C93	CM	94	M	2	26.0263	1.7	24.3263	722.751	2.79049	96.1148	1.01961	108.326	19.2206
	C94	CM	9	M	3	27.3421	3.5	23.8421	800.58	2.65211	60.5522	0.437696	22.9238	32.226
	C96	CM	73	M	130	50.7632	8.8	41.9632	299.865	0.00678327	158.2	1.69005	25.5296	138.339
	C99	CM	144	F	2	21.0698	4	17.0698	155.333	1.38989		7.96021	21.9444	239.684
Severe non-Cerebral malaria	A10	SnC	69	F	45	42.3421	4.2	38.1421	373.2	0.0541166	37.3951	0.81466	64.04	85.8384
	A11	SnC	80	M	48	61.2895	0	61.2895	52.6475	-0.049196	166.26	0.53822	68.8762	45.3747
	A12	SnC	38	F	150	73.3947	4.26	69.1347	155.333	-0.0032305	154.659	0.837696	53.0345	84.5592
	A13	SnC	23	F	600	56.8158	5.3	51.5158	316.099	0.0744682	71.5386	0.393717	8.22459	55.1876
	A15	SnC	33	F	8	75.7632	10.5	65.2632	47.4187	0.00524102	315.289	1.03922
	A6	SnC	48	M	20	76.8158	31.5	45.3158	384.127	-0.00246112	128.753	0.510995	71.6531	62.4588
	A8	SnC				78.3947	0	78.3947	251.376	-0.00399973	53.5852		22.5614	37.2536
	H1	SnC	16	M	845	254.974	15.3	239.674	42.1935	0.000617927			33.6405	6.63001
	H10	SnC	43	M	162	32.2326	12.4	19.8326	337.63	0.00394991	75.1713		28.4951	89.7421
	H11	SnC	22	M	198	76.6512	13.3	63.3512	84.8436	-0.101323	115.901		40.114	48.8015
	H12	SnC	55	F	110	59.4419	5.15	54.2919	72.2145	-0.102862	135.427		52.2668	3.89948
	H13	SnC	35	F	1697	45.0233	20.5	24.5233	899.558	2.63712	160.968		71.721	37.1757
	H14	SnC	16	F	526	28.9767	4.68	24.2967	300.678	-0.0889893	307.562		26.5081	15.3208
	H15	SnC	21	M	500	96.6512	44.3	52.3512	131.331	-0.0936189	164.942		50.2496	13.3011
	H16	SnC	31	M	294	28.7442	11.5	17.2442	552.139	-0.0967023	127.06		55.8544	6.67157
	H17	SnC	28	M	327	40.8372	10.3	30.5372	279.027	-0.0920763	140.028		39.1437	5.00128
	H18	SnC	36	M	400	58.5116	15.7	42.8116	78.5265	-0.100553			15.3377	80.8005
	H19	SnC	19	F	367	115.488	15.8	99.6884	63.8067	-0.0959317	102.144		39.4753	105.794
	H2	SnC				104.447	12.5	91.9474	97.2373	-0.0434164	70.639		12.1533	73.9422
	H20	SnC	9	F	102	77.814	31	46.814	188.778	-0.0835815	190.866		103.891	126.847
	H21	SnC	58	M	280	60.1395	6.6	53.5395	122.858	-0.0959317	103.378	0.236649	17.0809	50.2167
	H22	SnC	51	M	320	87.5814	22.1	65.4814	137.693	-0.0913048	114.655	0.818848	46.8688	295.748
	H23	SnC				90.8372	22.1	68.7372	101.715	-0.074294	65.3587	0.435602	44.7585	111.771
	H24	SnC	18	F	600	45.9535	13.9	32.0535	171.711	-0.09439	128.954	0.559162	42.438	ND
	H25	SnC	41	M	1000	69.6744	0	69.6744	114.394	-0.0936189	132.121	0.594764	38.4506	34494.4
	H27	SnC	36	M	100	25.4884	0	25.4884	289.844	0.795019	102.391	0.567539	30.2171	1323.21
	H3	SnC	45	F	328	103.921	5.05	98.8711	42.1935	0.00678327	536.942		98.202	54.5344
	H30	SnC	19	M	168	36.4186	21.9	14.5186	129.212	-0.09439	165.208	0.739267	46.9624	16328
	H32	SnC	27	F	1000	37.3488	4.7	32.6488	129.212	-0.0913048	168.942	0.496335	90.12	4.20631
	H33	SnC				30.3721	7.85	22.5221	108.052	-0.0967023	334.726		36.3614	14810.6
	H34	SnC	11	F	103	31.0698	8.8	22.2698	656.155	-0.0920763	64.7436	0.446073	77.6865	28.2243
	H35	SnC	30	M	175	70.1395	11.1	59.0395	114.394	-0.0928477	106.095	0.458639	53.5042	41.0125
	H36	SnC	15	M	165	25.4884	6	19.4884	294.176	-0.0967023	237.156	0.383246	40.7299	62.4871
	H37	SnC	39	F	150	98.0465	0	98.0465	63.8067	-0.0928477	62.5266	1.15812	17.2522	46.7973
	H38	SnC	24	M	250	28.0465	21.6	6.44651	637.955	0.699656	120.399	0.418658	33.2752	87.4201
	H39	SnC	54	F	420	27.3488	9.4	17.9488	407.696	-0.0951609	59.6871	0.50967	27.3382	256.401
	H4	SnC				17.1163	10.4	6.71628	84.0956	0.00447013	165.607		65.5384	53.5067
	H40	SnC	49	M	120	24.7907		24.7907	129.212	-0.0990134	365.047	0.455063	27.7655	92.9681
	H41	SnC	36	F	246	57.814	9.6	48.214	53.31	-0.0974728	174.045	0.562002	27.1283	115.439
	H42	SnC	18	M	150	57.1163	33.2	23.9163	184.508	-0.0951609	97.5895	0.324607	43.2227	128.249
	H44	SnC	47	M	410	44.7907	8.6	36.1907	133.451	-0.0974728	148.277	0.393717	18.7976	94.593
	H45	SnC				35.2558	5.06	30.1958	401.099	1.37579	106.342	0.275313	26.3954	62.0032
	H46	SnC				43.8605	17.8	26.0605	289.844	-0.0913048	75.1713	0.596859	11.976	80.7141
	H47	SnC	88	F	193	44.093	10.7	33.393	86.9505	-0.09439	110.305	0.498294	39.2148	129.134
	H49	SnC	66	M	163	50.3721	19.5	30.8721	274.705	-0.0897613	102.391	0.612059	46.0013	95.3344
	H5	SnC				84.093	5.17	78.923	0	0.00292879	114.033	0.439791	58.0966	36.1738
	H51	SnC	20	M	130	22.4651	3.27	19.1951	401.099	-0.0913048	64.2513	0.418658	46.0013	101.372
	H52	SnC	66	M	423	31.0698	2.77	28.2998	259.596	-0.0920763	30.3924	0.693194	44.8479	195.414
	H55	SnC	36	M	125	41.7674	7.53	34.2374	161.064	-0.0936189	127.186	0.86917	47.0562	54.5306
	H56	SnC	54	F	170	37.814	1	36.814	178.107	0.0174058	150.094	0.828214	55.511	59.48
	H57	SnC	46	F	180	66.6512	27.7	38.9512	44.9231	-0.0967023	636.05	1.72696	26.6431	40.6274
	H58	SnC	11	M	205	41.7674	0	41.7674	91.1661	-0.102093	47.7159	0.531937	22.6528	113.749
	H59	SnC	60	M	170	33.6279	7.1	26.5279	281.189	-0.100553	98.5733	0.525597	48.9098	70.5984
	H6	SnC	23	M	370	55.4884	8.6	46.8884	94.6072	0.00909777	96.3605		60.1992	35.1521
	H60	SnC	49	F	500					-0.101323	190.589	0.598953	31.0027	74.34
	H61	SnC	49	F	200	38.2791	10.4	27.8791	193.051	-0.0959317	137.724	0.391354	49.8502	119.567
	H65	SnC	6	F	296	51.7674	23.6	28.1674	738.646	-0.09439	201.793		26.4625	49.5475
	H67	SnC	96	M	380	76.6512	15.5	61.1512	74.3179	-0.0990134	343.439	2.7554	19.2008	91.5447
	H7	SnC	43	F	210	32.2326	9.7	22.5326	73.5985	0.00292879	126.556		37.2493	89.968
	H8	SnC	49	F	300	116.419	31.2	85.2186	17.7288	-0.102862	175.665		35.5979	77.854
	H9	SnC	51	F	236	100.14	14	86.1395	129.212	-0.0851273	141.439		25.4711	81.3638
Uncomplicated malaria	M1	UM				19.55	10.8	8.75	615.423	1.33877	92.9023		60.4252	63.1781
	M10	UM	99	F	2	30.55	15.4	15.15	383.698	0.873935	20.6462	0.686275	40.4572	30.9076
	M11	UM				19.3	10	9.3	230.25	-0.0015968	89.1196		11.7291	14.5782
	M11B	UM				35.2368	18.8	16.4368	241.951		235.325		35.867	39.3942
	M12	UM				40.55	16.9	23.65	393.634	-0.0414565	121.151		22.6151	12.566
	M14	UM	156	F	13	64.3	8.6	55.7	54.7749	0.638164	91.7015		42.6666	23.7222
	M16	UM	15	F	3	6.3	2.4	3.9	171.989	1.52928	41.9465
	M1B	UM				72.3421	29	43.3421	152.66	-0.044566			42.3075	50.4463
	M2	UM				22.8	3.36	19.44	469.555	0.9198		0.490196	42.6666	92.8829
	M2B	UM				25.5	1.87	23.63	487.642	-0.0468966	61.6871		36.3214	4.09189
	M3	UM				48.3	23	25.3	1035.68	0.227277	105.968	0.926052	28.6451	24.3108
	M39	UM	84	F	3	14.8	2	12.8	170.054	0.629751	36.7631	0.980392	58.2371	41.5505
	M3B	UM				95.5	10	85.5	30.0059	0.381289	155.15		110.561	53.1538
	M4	UM				33.55	17.6	15.95	144.941	-0.0141447	296.448	0.921569	22.2223	24.9786
	M40	UM	124	M	39	14.9737	3.25	11.7237	224.405	-0.0375662	58.1396	0.823529	92.5498	21.9223
	M42	UM	60	M	4	46.5526	12.1	34.4526	87.2759	-0.0468966	37.8147	1.23529
	M43	UM	17	F	17	60.2368	34	26.2368	350.006	0.0307392	264.266		14.178	49.4004
	M44	UM	50	M	2	34.7105	23.6	11.1105	359.901	-0.0344512	29.9907	1.15686
	M45	UM	62	F	36	46.8158	16.9	29.9158	179.734	-0.0336721	167.241
	M46	UM	45	M	76	40.7632	19.4	21.3632	152.66	-0.0367877	134.677		4.83998	72.0095
	M47	UM	24	F	50	50.5	35.6	14.9	150.73	0.559531	142.061		5.1061	45.537
	M4B	UM				53.6579	7.26	46.3979	279.118	-0.0538803	122.972		60.1758	0.61095
	M5	UM	52	M	6	40.2368	9.7	30.5368	14.7997	0.778713	229.949	1.35916	0.826713	27.5684
	M8	UM	6	F	300	54.7105	9.9	44.8105	62.4108	0.148104	301.614	1.20419	72.1977	59.6326
	M9	UM	16	F	10	13.9211	4.8	9.12105	199.126	2.41944	23.576		75.4	76.4491
